# Supplementary material for: Calcium signaling regulates apoptosis-induced proliferation in Drosophila
Source: PLoS Biol. 2026 Jan 20;24(1):e3003607. doi: 10.1371/journal.pbio.3003607 (PMC12829959; doi:10.1371/journal.pbio.3003607)
Supplement: S1 Data — (XLSX) [file pbio.3003607.s009.xlsx]

## Sheet: Figure 1
1B		% of Adult flies
		WT			Weak			Moderate			Severe
	ey-Gal4	100	100	100	0	0	0	0	0	0	0	0	0
	ey>p35	90.6	95	92	9.4	5	8	0	0	0	0	0	0
	ey>hid,p35 X UAS-Luciferase RNAi (mock RNAi)	0	0	0	0	0	0	16.1	25.5	25	83.9	74.5	75
	ey>hid,p35 X UAS-Duox RNAi	17	11	22	40	38	47	31	31	18	12	20	13
	ey>hid,p35 X Duox-gRNA;UAS-Cas9	22	25	30	37	42	38	16	10	12	25	23	20
	ey>hid,p35 X DuoxEFm/+	58	45	60	9	15	10	11	16	12	23	24	18
	ey>hid,p35	0	0	0	0	0	0	23	15	24	77	86	75
1H		Mean DHE fluorescence Intensity (A.U.)
			ey>hid,p35
	Disc #	ey-Gal4	UAS-Luciferase RNAi (mock RNAi)	UAS-Duox RNAi	Duox-gRNA;UAS-Cas9	DuoxEFm/+
	1	42.018	2220.72	123.381	127.303	696.186
	2	32.639	2885.25	272.997	221.755	250.161
	3	190.688	3059.81	174.909	338.365	247.463
	4	69.45	4639.5	164.966	257.005	270.714
	5	78.532	4597.82	166.473	370.317	289.578
	6	71.629	4677.71	137.881	256.61	252.389
	7	94.547	8475.15	234.125	621.673	370.251
	8	147.089	4377.04	209.259		256.385
	9	270.659	7027.65	258.429		362.228
	10		7978.93	235.729		288.687
	11			217.141		396.515
	12					358.091
	13					424.291
	14					211.984
	15					557.646
	16					337.655
1I		The number of hemocytes per eye disc
			ey>hid,p35
	Disc #	ey-Gal4	UAS-Luciferase RNAi (mock RNAi)	UAS-Duox RNAi	Duox-gRNA;UAS-Cas9	DuoxEFm/+
	1	0	43	12	0	19
	2	0	27	22	0	27
	3	0	52	24	4	4
	4	7	25	29	7	3
	5	0	22	6	0	5
	6	0	67	10	5	6
	7	0	70	15	3	23
	8	0	48	9	0	8
	9	0	45	11	3	20
	10	0	46	5	0	8
	11	0		14	22	7
	12	0		31	28	23
	13	0		35	1	22
	14					0
	15					0
	16					20
	17					19
	18					14
	19					7
	20					0
	21					9
	22					0
	23					2
	24					0
	25					15

## Sheet: Figure 2
2D		Mean GCaMP6s fluorescence intensity (A.U.)
	Disc #	ey-Gal4	ey>p35	ey>hid,p35
	1	120.754	262.876	2707.17
	2	274.075	142.987	6692.92
	3	356.955	260.574	5594.08
	4	63.666	1824.46	3618.11
	5	146.393	1387.42	2455.87
	6	337.33	610.373	2530.6
	7	115.895	726.781	3408.7
	8	81.13		2637.87
	9			4399.56
	10			5678.74
	11			2926.87
2H		Ca2+ flashes/10 min
	Disc #	ey-Gal4	ey>p35	ey>hid,p35
	1	2	1	9
	2	0	2	10
	3	0	0	8
	4	1	1	6
	5	0	0	5
	6		0	7
	7		0	9
	8		0	5
	9			5
	10			6
	11			9
	12			8
	13			10
	14			9
2K		Mean GCaMP6s fluorescence intensity (A.U.)
		ey>hid,p35
	Disc #	UAS-Luciferase RNAi (mock RNAi)	UAS-Dronc RNAi
	1	4533	423.46
	2	6609.2	271.795
	3	4887.3	132.292
	4	5298.4	146.217
	5	1983.5	238.114
	6	2386.1	271.125
	7	6782.5	232.389
	8	10353.2	209.988
	9	6413.2	170.758
	10	5591.8	154.955
	11	5791.9
	12	4295.7
	13	3514.2
	14	10719.2
2N		Ca2+ flashes/10 min
		ey>hid,p35
	Disc #	UAS-LuciferaseRNAi (mock RNAi)	UAS-Dronc RNAi
	1	8	5
	2	9	3
	3	9	3
	4	9	1
	5	11	4
	6	12	3
	7	11
	8	12

## Sheet: Figure 3
3B
		% of Adult flies
		WT			Weak			Moderate			Severe
	ey>hid,p35 X UAS-Luciferase RNAi (mock RNAi)	0	0	0	6	0	0	19	16	25	75	84	75
	ey>hid,p35 X UAS-TrpM RNAi	3	0	5	60	49	60	34	35	24	3	16	11
	ey>hid,p35 X UAS-TrpA1 RNAi	8	12	18	39	42	38	21	19	22	32	27	22
	ey>hid,p35 X UAS-Pkd2 RNAi	0	0	2	67	52	76	31	30	11	2	18	11
	ey>hid,p35	0	0	0	0	2	0	23	15	24	77	83	75
	ey>hid,p35 XTrpM-dgRNA;UAS-Cas9	22	25	30	43	44	48	18	22	15	17	9	7
	ey>hid,p35 XTrpM-sgRNA;UAS-Cas9	19	21	27	44	41	30	13	18	22	24	20	21
	ey>hid,p35 XTrpA1-sgRNA;UAS-Cas9	18	27	31	41	40	32	20	15	16	22	18	21
3S		Mean GCaMP6s fluorescence intensity (A.U.)
		ey>hid,p35
	Disc #	UAS-Luciferase RNAi (mock RNAi)	UAS-TrpM RNAi	UAS-TrpA1 RNAi	UAS-Pkd2 RNAi
	1	1569.95	139.449	767.915	1035.16
	2	2235.24	826.352	589.064	983.277
	3	5144.88	384.681	1963.87	669.664
	4	3223.8	85.233	4400.49	450.897
	5	3931.22	264.85	3434.97	164.676
	6	2473.3	141.161	981.264	412.331
	7	1589.02	1112.89	1427.94	2247.59
	8	5868.51	455.288		753.159
	9	4698.4	680.224		320.987
	10		136.946		1523.64
	11		809.404		934.342
	12				1175.41
	13				2501.01
3T		Ca2+ flashes/10 min
		ey>hid,p35
	Disc #	UAS-Luciferase RNAi (mock RNAi)	UAS-TrpM RNAi	UAS-TrpA1 RNAi	UAS-Pkd2 RNAi
	1	4	0	3	0
	2	6	0	1	0
	3	6	0	0	0
	4	7	1	0	1
	5	9	0	0	0
	6	9	0	0	0
	7	6		0	0
	8			0
	9			0
	10			0
3U		Mean DHE fluorescence Intensity (A.U.)
			ey>hid,p35
	Disc #	UAS-Luciferase RNAi (mock RNAi)	UAS-TrpM RNAi	UAS-TrpA1 RNAi	UAS-Pkd2 RNAi
	1	1040.1	293.765	135.289	113.551
	2	2727.23	421.311	272.974	279.661
	3	1454.47	398.416	518.165	94.074
	4	1701.01	300.401	100.662	182.033
	5	2325	356.709	518.961	217.949
	6	3261.26	237.611	56.546	475.286
	7	1055.84	174.168		327.146
	8	1018.7			243.539
	9	781.962			168.117
	10				445.428
	11				334.927
	12				390.184
3V		The number of hemocytes per eye disc
			ey>hid,p35
	Disc #	UAS-Luciferase RNAi (mock RNAi)	UAS-TrpM RNAi	UAS-TrpA1 RNAi	UAS-Pkd2 RNAi
	1	53	27	19	14
	2	52	20	25	9
	3	40	30	30	37
	4	64	16	13	20
	5	51	30	28	18
	6	70	20	20	13
	7	40	24	32	19
	8	19	9	26	28
	9	11	35	38	8
	10	21	5	20	24
	11	12	19	16	2
	12	27	29	38
	13		28
	14		25
	15		38
	16		13
	17		10
	18		9
	19		17
	20		34
	21		18
	22		25
	23		18
	24		4
	25		4
	26		3
	27		18
	28		15

## Sheet: Figure 4
4B		% of Adult flies
		WT			Weak			Moderate			Severe
	ey>hid,p35 X UAS-Luciferase RNAi (mock RNAi)	0	0	0		0	0	16.1	15	10	83.9	85	90
	ey>hid,p35 X UAS-RyR RNAi	24	32	25	37	42	40	20	12	11	19	14	24
4E		Mean GCaMP6s fluorescence intensity (A.U.)
		ey>hid,p35
	Disc #	UAS-Luciferase RNAi (mock RNAi)	UAS-RyR RNAi
	1	1569.95	1457.2
	2	2235.24	1290.1
	3	5144.88	1235.9
	4	3223.8	1335.6
	5	3931.22	2524.1
	6	2473.3	3190.4
	7	1589.02	3360
	8	5868.51	2564.1
	9	4698.4	968.9
	10		1636.5
	11		880.8
	12		1409.2
	13		2038.7
4H		Ca2+ flashes/10 min
		ey>hid,p35
	Disc #	UAS-Luciferase RNAi (mock RNAi)	UAS-RyR RNAi
	1	4	0
	2	6	1
	3	6	1
	4	7	4
	5	9	0
	6	9	0
	7	6	2
4K		Mean DHE fluorescence Intensity (A.U.)
		ey>hid,p35
	Disc #	UAS-Luciferase RNAi (mock RNAi)	UAS-RyR RNAi
	1	1040.1	334.575
	2	2727.23	149.06
	3	1454.47	167.756
	4	1701.01	153.004
	5	2325	137.85
	6	3261.26	118.264
	7	1055.84	298.97
	8	1018.7	399.609
	9	781.962	163.128
	10		59.266
	11		91.913
4N		The number of hemocytes per eye disc
		ey>hid,p35
	Disc #	UAS-Luciferase RNAi (mock RNAi)	UAS-RyR RNAi
	1	53	22
	2	52	18
	3	40	6
	4	64	4
	5	51	28
	6	70	16
	7	40	40
	8	19	6
	9	11	14
	10	21	34
	11	12	25
	12	27	10
	13		10
	14		5
	15		23
	16		2
	17		12
	18		10
		Relative mRNA Fold change (2-ΔΔCt) (normalised to GAPDH)
4O	Gene	TRPM				TRPA1				Pkd2				RyR
	Sample Name	ey-Gal4	ey>p35	ey>hid,p35		ey-Gal4	ey>p35	ey>hid,p35		ey-Gal4	ey>p35	ey>hid,p35		ey-Gal4	ey>p35	ey>hid,p35
	RQ Value	1	1.06	1.62		1	0.82	1.6		1	0.45	0.71		1	0.69	2.61
		1	1.05	1.88		1	1.31	1.82		1	1.17	0.94		1	0.51	3.88
		1	1.01	1.64		1	1.41	1.91		1	1.02	0.77		1	0.6	4.41

## Sheet: Figure 5
			Dorsal/Ventral Size Ratio
	5H	Disc #	DE[ts]>hid	DE[ts]>hid-TrpA1 RNAi	DE[ts]>hid-TrpA1ins	DE[ts]>hid-RyR RNAi
		1	1.17806	0.946079	1.06761	0.858593
		2	1.11514	0.901061	0.777044	0.912791
		3	1.03004	0.961222	0.899832	1.01946
		4	1.08877	1.02042	0.925489	0.755845
		5	0.942833	0.874557	0.971085	0.7225
		6	0.956188	0.707065	0.768663	0.921756
		7	1.25074	0.898379	0.830371	0.745497
		8	1.16025	0.817505	0.951566	0.900465
		9	0.894178	0.820983	0.687107	0.957626
		10	1.06896	0.930957	0.836121	0.716918
		11	1.00911	0.845186	0.775336	0.78278
		12	1.0712	0.729747	1.04456	0.931899
		13	1.06222	0.82853	0.813071	1.04833
		14	0.82152	0.912324	0.889405	0.953647
		15	1.08887	0.92136	0.776327	0.740894
		16	1.14039	0.95331	1.00489	0.81984
		17	1.19456	1.01373	0.886888	0.710709
		18	1.18152	0.748743	0.820685	0.934256
		19	1.00585	1.05566	0.864575	0.950953
		20	1.0961	1.08228	0.6727	0.847892

## Sheet: Figure S1
S1I			Mean MMP1 fluorescence Intensity (A.U.)
				ey>hid,p35
		Disc #	ey-Gal4	UAS-Luciferase RNAi (mock RNAi)	UAS-Duox RNAi	DuoxEFm/+
		1	1111.21	4688.76	623.956	832.663
		2	325.202	1512.06	421.148	714.582
		3	575.887	7895.85	330.783	626.057
		4	1213.48	2060.98	1174.27	699.667
		5	1053.72	1265.47	952.662	694.967
		6	672.834	1638.73	511.089	672.523
		7	177.459	1015.91	692.957	589.094
		8	440.79	676.075	614.896	536.098
		9	507.386	1138.42	560.883	844.506
		10	668.213	1341.44	1171.64	843.217
		11	760.808	3331.32	666.889	696.599
		12		2154.73	790.53	562.295
		13		3665.3	1236.34	849.302
		14		1254.54	789.155	691.721
		15			510.86	988.12
		16				849.838
		17				858.236
		18				1228.55
		19				612.499
S1J			Mean Wg fluorescence Intensity (A.U.)
				ey>hid,p35
		Disc #	ey-Gal4	UAS-Luciferase RNAi (mock RNAi)	UAS-Duox RNAi	DuoxEFm/+
		1	774.446	10447.8	490.231	868.908
		2	763.243	18640.8	448.181	903.424
		3	909.748	4335.48	630.355	608.348
		4	710.079	3356.97	596.529	1275.32
		5	550.115	4579.95	621.91	593.284
		6	641.975	3490.34	553.84	937.236
		7	964.792	2136.63	639.398	577.29
		8	976.903	10714.8	603.534	737.953
		9	726.498	5278.72	633.215	868.179
		10	950.12	2413.85	883.243	733.615
		11		5752.53	782.306	722.674
		12		8811.09		760.266
		13		9467.19		911.264
		14		2794.93		562.48
		15		4812.35		1058.03
		16		9820.76		865.143
		17				779.572
		18				992.928
		19				705.222

## Sheet: Figure S2
S2B			% of Adult flies
			WT			Weak			Moderate			Severe
		ey>hid,p35 X UAS-LuciferaseRNAi (mock RNAi)	0	0	0		0	0	16.1	15	10	83.9	85	90
		ey>hid,p35 X UAS-DuoxΔEF	9	12	24	39	33	37	33	30	16	19	25	23
S2E			Mean DHE fluorescence Intensity (A.U.)
			ey>hid,p35
		Disc #	UAS-Luciferase RNAi (mock RNAi)	UAS-DuoxΔEF
		1	2666.81	197.648
		2	2655.86	526.798
		3	890.771	244.123
		4	540.64	282.199
		5	1269.22	468.929
		6	3597.15	366.672
		7	2845.39	334.996
		8	2845.39	221.969
		9	2375.74	236.537
		10	1604.07	244.352
		11	2584.93	175.913
		12		458.507
		13		365.784
		14		260.011
		15		293.564
		16		166.874
		17		348.832
		18		376.498
S2H			The number of hemocytes per eye disc
			ey>hid,p35
		Disc #	UAS-Luciferase RNAi (mock RNAi)	UAS-DuoxΔEF
		1	40	19
		2	53	27
		3	67	4
		4	32	3
		5	55	5
		6	29	6
		7	45	23
		8	60	8
		9	65	20
		10	50	8
		11	62	7
		12	50	23
		13		22
		14		20
		15		19
		16		14
		17		7
		18		9
		19		15
S2M			Mean MMP1 fluorescence Intensity (A.U.)
			ey>hid,p35
		Disc #	UAS-Luciferase RNAi (mock RNAi)	UAS-DuoxΔEF
		1	1772.55	795.547
		2	9824.89	524.626
		3	5339.03	497.404
		4	4484.06	618.845
		5	6619.05	741.319
		6	2456.31	547.815
		7	5570.16	1096.91
		8	15289.6	481.479
		9	1630.34	915.102
		10	2419.63	935.886
		11	7424.29	1280.15
		12	6393.37	720.277
		13	3543.5
		14	15945.5
		15	4244.16
S2N			Mean Wg fluorescence Intensity (A.U.)
			ey>hid,p35
		Disc #	UAS-Luciferase RNAi (mock RNAi)	UAS-DuoxΔEF
		1	1638.73	902.802
		2	1015.91	476.991
		3	676.075	771.776
		4	1138.42	543.777
		5	1341.44	384.313
		6	3331.32	1152.64
		7	2154.73	677.429
		8	3665.3	613.147
		9	1254.54	494.668
		10	988.031	943.663
		11	4695.87	513.917
		12	1442.86	490.641
		13	1843.36
		14	1002.81
		15	4502.02

## Sheet: Figure S4
S4A			% of Adult flies
			WT			Weak			Moderate			Severe
		UAS-Luciferase RNAi (mock RNAi)	0	0	0	6	0	0	19	16	25	75	84	75
		UAS-TRP RNAi	1	3	3	19	19	17	16	18	16	64	60	64
		UAS-Trpl RNAi	2	0	0	29	15	10	45	36	15	24	49	75
		UAS-Trpγ RNAi	0	0	0	0	7	9	6	15	6	94	78	85
		UAS-TrpA1 RNAi	8	12	18	39	42	38	21	19	22	32	27	22
	ey>hid,p35 X	UAS-Painless (Pain) RNAi	0	0	0	15	6	8	24	12	14	61	82	78
		UAS-Pyrexia (pyx) RNAi	0	0	0	7	6	4	32	13	15	60	80	81
		UAS-Water witch (wtwr) RNAi	0	0	0	5	3	2	30	27	18	65	69	80
		UAS-NompC RNAi	0	0	0	7	20	23	26	27	38	67	53	39
		UAS-Inactive (iav) RNAi	0	0	0	5	7	4	23	19	15	72	73	81
		UAS-Nanchung (nan) RNAi	0	0	0	3	0	0	16	14	20	81	86	80
		UAS-TrpM RNAi	3	0	5	60	49	60	34	35	24	3	16	11
		UAS-Pkd2 RNAi	0	0	2	67	52	76	31	30	11	2	18	11
		UAS-Trpml RNAi	0	0	0	4	7	5	15	16	18	81	77	77
S4J		Mean MMP1 fluorescence Intensity (A.U.)
			ey>hid,p35
	Disc #	UAS-Luciferase RNAi (mock RNAi)	UAS-TrpM RNAi	UAS-TrpA1 RNAi	UAS-Pkd2 RNAi
	1	5463.88	326.216	286.181	341.498
	2	3558.47	435.769	681.76	481.86
	3	4308.77	650.293	310.511	671.256
	4	4231.53	927.03	1001.68	907.64
	5	2879.04	702.417	483.735	818.858
	6	3845.26	634.26	669.267	597.748
	7	3183.28	378.77	458.688	294.788
	8	2932.64	795.672	656.912	548.745
	9		466.49	559.44	723.679
	10		821.286	845.775	496.095
	11		776.007	636.115	518.671
	12		633.079	594.779
S4K		Mean Wg fluorescence Intensity (A.U.)
			ey>hid,p35
	Disc #	UAS-Luciferase RNAi (mock RNAi)	UAS-TrpM RNAi	UAS-TrpA1 RNAi	UAS-Pkd2 RNAi
	1	2664.41	597.181	789.726	213.195
	2	7757.19	511.529	564.069	437.49
	3	7733.65	499.177	973.876	243.484
	4	7757.87	587.141	666.587	370.286
	5	6159.14	814.517	877.941	333.274
	6	5481.03	451.084	761.397	450.35
	7	5700.48	498.935	707.047	285.456
	8	7514.2	457.765	680.75	825.433
	9	7987.68	519.926	723.144	607.847
	10	4550.24	615.522	556.052	435.051
	11	4277.93	439.875	726.384	359.375
	12	3091.53	780.967	925.332	425.717
	13	7410.86	563.181		1022.2
	14	5049.05			511.295
	15				764.603

## Sheet: Figure S5
S5B			% of Adult flies
			WT			Weak			Moderate			Severe
		ey>hid,p35 X UAS-Luciferase RNAi (mock RNAi)	0	0	0	0	0	0	16.1	25.5	25	83.9	74.5	75
		ey>hid,p35 X TrpA1ins	28	25	32	31	35	28	20	22	24	20	18	16
S5E			Mean GCaMP6s fluorescence intensity (A.U.)
			ey>hid,p35
		Disc #	UAS-Luciferase RNAi (mock RNAi)	TrpA1ins
		1	6607	1606.71
		2	6816.2	578.966
		3	3721.5	2291.59
		4	2988.3	1555.67
		5	6980.7	844.274
		6	6139.7	687.086
		7	7041.1	1541.68
		8	9522.3	1754.23
		9	3104.9	1034.08
		10	6667.4	3195.43
		11	4889.5	1794.3
		12	4283.4	233.366
		13	4762.4	1111.5
		14	5354.6	526.657
		15	7765
		16	4948
		17	3962.2
S5H			Ca2+ flashes/10 min
			ey>hid,p35
		Disc #	UAS-Luciferase RNAi (mock RNAi)	TrpA1ins
		1	12	2
		2	8	2
		3	14	0
		4	10	0
		5	8	0
		6	3	0
		7	2	0
		8		1
		9		0
		10		0
		11		0
S5K			Mean DHE fluorescence Intensity (A.U.)
			ey>hid,p35
		Disc #	UAS-Luciferase RNAi (mock RNAi)	TrpA1ins
		1	3272.69	335.363
		2	884.413	426.594
		3	654.436	238.216
		4	500.87	281.656
		5	1103.03	222.88
		6	1595.78	153.718
		7	1442.27	267.343
		8	2834.18	295.156
		9	1450.9	307.591
		10	877.29	224.824
		11	583.421
		12	894.62
		13	1881.75
S5N			The number of hemocytes per eye disc
			ey>hid,p35
		Disc #	UAS-Luciferase RNAi (mock RNAi)	TrpA1ins
		1	70	20
		2	30	9
		3	45	27
		4	60	23
		5	72	4
		6	51	5
		7	47	22
		8	76	20
		9	35	10
		10	43	16
		11	42	16
		12	48	25
		13	63	29
		14	33	22
		15	32	33
		16	35	40
		17	82	30
		18	30	38
		19	48	14
		20	43	16
		21	35	6
		22	87
		23	97
		24	57
		25	80
S5S			Mean MMP1 fluorescence Intensity (A.U.)
			ey>hid,p35
		Disc #	UAS-LuciferaseRNAi (mock RNAi)	TrpA1ins
		1	988.031	341.498
		2	4695.87	481.86
		3	1442.86	671.256
		4	1843.36	907.64
		5	1002.81	818.858
		6	4502.02	597.748
		7	559.954	294.788
		8	3130.48	548.745
		9	3924.86	723.679
		10	1264.5	496.095
		11		518.671
S5T			Mean Wg fluorescence Intensity (A.U.)
			ey>hid,p35
		Disc #	UAS-Luciferase RNAi (mock RNAi)	TrpA1ins
		1	10447.8	864.369
		2	18640.8	599.734
		3	4335.48	759.32
		4	3356.97	589.223
		5	4579.95	875.422
		6	3490.34	856.735
		7	2136.63	791.83
		8	10714.8	686.936
		9	5278.72	719.928
		10	2413.85	616.343
		11		716.615

## Sheet: Figure S7
S7E		Mean MMP1 fluorescence Intensity (A.U.)
		ey>hid,p35
	Disc #	UAS-Luciferase RNAi (mock RNAi)	UAS-RyR RNAi
	1	5463.88	488.697
	2	3558.47	504.739
	3	4308.77	432.473
	4	4231.53	444.58
	5	2879.04	453.794
	6	3845.26	433.994
	7	3183.28	569.031
	8	2932.64	417.165
	9		337.254
	10		551.311
	11		487.845
	12		427.816
	13		408.902
S7F		Mean Wg fluorescence Intensity (A.U.)
		ey>hid,p35
	Disc #	UAS-Luciferase RNAi (mock RNAi)	UAS-RyR RNAi
	1	2664.41	332.754
	2	7757.19	835.202
	3	7733.65	503.09
	4	7757.87	496.974
	5	6159.14	470.74
	6	5481.03	448.226
	7	5700.48	730.543
	8	7514.2	484.821
	9	7987.68	525.398
	10	4550.24	654.382
	11	4277.93	649.676
	12	3091.53
	13	7410.86
	14	5049.05
